# Supplementary material for: Complement membrane attack complex is an immunometabolic regulator of NLRP3 activation and IL-18 secretion in human macrophages
Source: Front Immunol. 2022 Sep 27;13:918551. doi: 10.3389/fimmu.2022.918551 (PMC9554752; doi:10.3389/fimmu.2022.918551)
Supplement: Supplementary file 2 [file Table_2.xlsx]

## Sheet: Sheet1
MS Source Parameters	HILIC	Reverse Phase
Sheath gas flow rate:	60	80
Aux gas flow rate:	20	12
Sweep gas flow rate:	0	0
Spray voltage (kV):	3.5	4
Capillary Temp (C):	380	300
S-lens RF level:	65	65
Aux gas heater temp (C):	380	400
